# Supplementary material for: Associations between quantitative measures of mammographic density and terminal ductal lobular unit involution in Chinese breast cancer patients
Source: Breast Cancer Res. 2024 Jul 15;26:116. doi: 10.1186/s13058-024-01856-z (PMC11247848; doi:10.1186/s13058-024-01856-z)
Supplement: Supplementary file 1 — Supplementary Material 1: Table 1. Comparison of selected cases for the current study with those not selected. [file 13058_2024_1856_MOESM1_ESM.xlsx]

## Sheet: Sheet1
		Supplementary Table 1: Comparison of selected cases for the current study with those not selected
			Current study			Not included
		Characteristic	N =611	%		N =1,016	%	P-valuea
		Age at diagnosis, years
		Mean, SD	52.72	11.29		52.25	11.28	0.4127
		23-39	63	10.311		119	11.7126	0.7804
		40-49	191	31.2602		330	32.4803
		50-59	191	31.2602		303	29.8228
		60-69	121	19.8036		200	19.685
		70+	45	7.36498		64	6.29921
		Body Mass Index, kg/m2
		Mean, SD	24.39	4.17		24.22	3.52	0.389
		<23	219	38.2199		331	38.1776	0.8296
		23-24.9	140	24.4328		223	25.7209
		25+	214	37.3473		313	36.1015
		Missing	38			149
		Family history of breast cancer
		Yes	56	9.1653		85	10.1796	0.8372
		No	476	77.9051		750	89.8204
		Missing	79	12.9296		181
		Age at menarche, years
		Mean, SD	14.78	1.97		14.61	1.95	0.1234
		≤12	66	12.4528		98	11.6806	0.0232
		13 -14	184	34.717		353	42.0739
		15+	280	52.8302		388	46.2455
		Missing	81			177
		Parity
		Nulliparous	18	3.44828		43	5.1374	0.1435
		Parous	504	96.5517		794	94.8626
		Missing	89			179
		Breastfeeding
		Yes	453	86.4504		677	81.5663	0.0185
		No	71	13.5496		153	18.4337
		Missing	87			186
		Breast cancer subtype
		Luminal A	173	30.8929		375	36.9094	0.0244
		Luminal B	274	48.9286		437	43.0118
		HER 2 Enriched	37	6.60714		85	8.36614
		Triple Negative	76	13.5714		119	11.7126
		Missing	51
		Density measurements
		Absolute dense volume	54.65	34.74		55.84	32.86	0.4948
		Non-dense volume	388.72	203.67		404.3	219.76	0.1607
		Percent dense volume	13.78	7.38		13.78	7.14	0.9946
		aP-value was calculated from Chi-squared or ANOVA test.
