# Supplementary material for: Associations between quantitative measures of mammographic density and terminal ductal lobular unit involution in Chinese breast cancer patients
Source: Breast Cancer Res. 2024 Jul 15;26:116. doi: 10.1186/s13058-024-01856-z (PMC11247848; doi:10.1186/s13058-024-01856-z)
Supplement: Supplementary file 2 — Supplementary Material 2: Table 2. Intra variability of TDLU measures. [file 13058_2024_1856_MOESM2_ESM.xlsx]

## Sheet: Sheet1
		Supplemenatary Table 2: Intra variability of TDLU measures
		Variable N= 142	Intraclass correlation coefficient (ICC)
		TDLU count/100mm2	0.627067
		Mean acini count/TDLU	0.6
		Maximum acini count/TDLU	0.538412
		Median acini count/TDLU	0.599156
		Mean TDLU span (µm)	0.530533
		Maximum TDLU span (µm)	0.392524
		Median TDLU span (µm)	0.53753
