# Supplementary material for: Associations between quantitative measures of mammographic density and terminal ductal lobular unit involution in Chinese breast cancer patients
Source: Breast Cancer Res. 2024 Jul 15;26:116. doi: 10.1186/s13058-024-01856-z (PMC11247848; doi:10.1186/s13058-024-01856-z)
Supplement: Supplementary file 3 — Supplementary Material 3: Table 3. Patient characteristics and distribution of terminal ductal lobular involution unit (TDLU) measurements. [file 13058_2024_1856_MOESM3_ESM.xlsx]

## Sheet: Sheet1
		Supplementary Table 3: Patient characteristics and distribution of terminal ductal lobular involution unit (TDLU) measurements
	Characteristic				TDLU count/100 mm2				Median TDLU span (µm)				Median acini count/TDLU
		N =611	%		Mean	SD	P Valuea		Mean	SD	P Valuea		Mean	SD	P Valuea
	Age at diagnosis, years
	Mean, SD	52.72	11.29
	23-39	63	10.311		35.4129	34.0961	<.0001		732.185	285.202	<.0001		3.11098	1.39926	<.0001
	40-49	191	31.2602		37.6352	28.0295			740.7	296.304			3.00689	1.30367
	50-59	191	31.2602		25.7671	26.1634			495.464	249.262			1.93442	1.18867
	60-69	121	19.8036		11.1929	11.9951			391.677	212.156			1.22945	0.723725
	70+	45	7.36498		5.37724	5.69486			292.49	163.908			0.994444	0.576913
	Body Mass Index kg/m2
	Mean, SD	24.39	4.17
	<23	219	35.8429		28.4298	29.5381	0.37		578.592	316.026	0.56		2.2731	1.45029	0.21
	23-24.9	140	22.9133		25.0632	28.5194			533.205	274.089			1.97518	1.20889
	25+	214	35.0245		24.0827	22.8762			564.259	306.374			2.19964	1.39041
	Missing	38	6.21931		27.592	28.5664			544.157	296.994			2.32215	1.44718
	Family history of breast cancer
	Yes	56	9.1653		23.8015	29.3948	0.58		502.694	293.545	0.1		1.96964	1.28837	0.29
	No	476	77.9051		25.9318	26.374			574.742	305.934			2.22792	1.39546
	Missing	79	12.9296		28.6171	29.6301			519.768	278.47			2.05707	1.33266
	Age at menarche, years
	≤12	66	10.802		25.6108	23.4349	0.32		616.661	309.699	0.09		2.49596	1.49314	0.04
	13 -14	184	30.1146		28.1671	30.9888			589.279	315.544			2.31123	1.4404
	15+	280	45.8265		24.0401	23.9			540.894	296.152			2.04389	1.30391
	Missing	81	13.257		28.8008	30.3798			521.141	277.075			2.11121	1.3476
	Parity
	Nulliparous	18	2.94599		21.8787	17.2673	0.22		653.087	331.224	0.42		2.80417	1.66998	0.14
	Parous	504	82.4877		25.4558	26.101			558.786	305.545			2.15499	1.36885
	Missing	89	14.5663		30.4904	33.2395			555.124	275.481			2.21021	1.35781
	Breastfeeding
	Yes	453	74.1408		26.6301	27.3149	0.02		567.99	310.124	0.62		2.21083	1.39671	0.54
	No	71	11.6203		18.3078	16.507			546.313	282.013			2.01526	1.30246
	Missing	87	14.239		29.5846	31.5143			536.807	275.617			2.16906	1.34979
	Breast cancer subtype
	Luminal A	173	28.3142		24.4204	28.0288	0.38		536.622	323.354	0.14		2.12315	1.47435	0.65
	Luminal B	274	44.8445		27.0307	26.2709			586.158	297.355			2.24109	1.32905
	HER 2 Enriched	37	6.05565		19.4337	16.5744			462.838	265.845			1.89865	1.41201
	Triple Negative	76	12.4386		29.0902	31.8003			571.491	303.41			2.2307	1.42158
	Missing	51	8.34697		26.9826	26.4023			564.482	262.588			2.2	1.23
	a	P value was calculated using one way analysis of variance
