# Supplementary material for: Associations between quantitative measures of mammographic density and terminal ductal lobular unit involution in Chinese breast cancer patients
Source: Breast Cancer Res. 2024 Jul 15;26:116. doi: 10.1186/s13058-024-01856-z (PMC11247848; doi:10.1186/s13058-024-01856-z)
Supplement: Supplementary file 4 — Supplementary Material 4: Table 4. Heterogeneity of mammographic density and terminal ductal lobular involution unit (TDLU) associations across breast cancer subtypes. [file 13058_2024_1856_MOESM4_ESM.xlsx]

## Sheet: Sheet1
	Supplementary Table 4: Heterogeneity of mammographic density and terminal ductal lobular involution unit (TDLU) associations across breast cancer subtypes
			Percent Dense Volumea		Absolute Dense Volumea		Non Dense Volumea
			P-heterogeneityb		P-heterogeneityb,c		P-heterogeneityb
	TDLU count/100mm2	LumA	Ref.		Ref.		Ref.
		LumB	0.0628		0.0173		0.6329
		Her2/Basal	0.1967		0.1156		0.8629
	Median TDLU span (µm)	LumA	Ref.		Ref.		Ref.
		LumB	0.0409		0.1099		0.1338
		Her2/Basal	0.8078		0.6265		0.7515
	Median acini count/TDLU	LumA	Ref.		Ref.		Ref.
		LumB	0.1144		0.1144		0.6129
		Her2/Basal	0.5909		0.7608		0.5735
	aContinous percent dense volume, absolute dense volume and non-dense volume were log transformed in the generalized linear analysis.
	b Models were adjusted for age at diagnosis, BMI, parity, age at menarche and breast cancer subtype, in addition to the interaction term between each TDLU measure and subtype. TDLU measures were treated as ordinal variables.
	cModels for absolute dense volume were further adjusted for total breast volume.
